# Supplementary material for: Effects of soil amendments on growth and biomass yield of early generation seeds of sweet potato (Ipomoea batatas (L.) Lam) grown in net tunnels
Source: PLoS One. 2023 Nov 15;18(11):e0290585. doi: 10.1371/journal.pone.0290585 (PMC10651028; doi:10.1371/journal.pone.0290585)
Supplement: S1 Table — (XLSX) [file pone.0290585.s001.xlsx]

## Sheet: row_data
No	Season	Treatments	replications	VL2M	VL3M	VL4M	B2M	B3M	B4M	VPH2M	VPH3M	VPH4M	L2M	L3M	L4M	moisture (g)	NOI	INL	RL	RW	Byld	Ryld	Tyld	HI	EC(ms/cm)	PH	N (%)	CEC (meq/100g)	Boron (mg/kg)	Calcium (mg/kg)	copper (mg/kg)	Iron (mg/kg)	Magnisium (mg/kg)	manganese (g/kg)	sodium (mg/kg)	Phosphorus (mg/kg)	sulfer (mg/kg)	zink(mg/kg)	Almunium(mg/kg)	cobalt(mg/kg)	molbdenium(mg/kg)	silicon(mg/kg)
1	1	Farm yard manure	1	88	90	130	9	20.3	26	26.4	60.9	112.667	29.6667	46.1667	105.167	216	160.583	4.2	18	19	77500	12500	90000	0.138889	0.32	7.33	0.19	24.15	0.045	3397	2.35	76.1	557	205	123	535	24.5	18.1	687	1.09	0.13	814.3
2	1	sawdust	1	57.3333	110	136.667	9.66667	17.6667	20.6667	18.4741	64.7778	94.1481	42.6667	83.1667	54.1667	176.71	115.438	1	14	20	37500	4000	41500	0.0963855	0.1	7.5	0.45	24.78	0.045	3578	2.22	75.6	426	266.6	106.6	338	13.35	14	758	1.2	0.13	838
3	1	wood ash	1	64.6667	68.3333	90	12.3	21.7	26.3333	26.5133	49.4278	79	32	29	47.5	202.6	125.05	1.5	13	9	27500	2000	29500	0.0677966	0.23	8.06	0.13	24.96	0.95	4200	2.8	1.03	883	181.5	259.1	573.7	38.7	23.3	705.7	1.05	0.13	918.6
4	1	compost	1	55.3333	71.6667	140	7.33333	10	16	13.5259	23.8889	74.6667	34.6667	46.6667	65.6667	181.21	123.438	1.5	20	34	55000	13000	68000	0.191176	0.17	6.71	0.22	19.14	0.045	3706	2.13	101.2	419	196	83	392	22.6	15.2	789	1.09	0.13	836.9
5	1	coffee husk	1	72.6667	93.3333	148.333	11.3	12.3	13	27.3711	38.2667	64.2778	32.6667	83.6667	92.1667	146.2	119.183	2.5	13	21	63000	10000	73000	0.136986	0.35	6.96	0.24	27.98	0.045	3490	2.45	79.3	463	211	65.3	385	19.9	16.4	720	1.14	0.13	807.4
6	1	control	1	66.6667	80	90	11.7	12.7	13.6667	26	33.8667	41	27	61.5	67.5	156.2	111.85	1	8	9	32000	1500	33500	0.0447761	0.13	7.4	0.12	19.08	0.045	3507	1.84	73.5	420	420	71.2	401	16.2	14.4	787.9	1.13	0.14	870.2
7	1	Farm yard manure	2	84.3333	83.3333	163.333	11	17.3	24	30.9222	48.0556	130.667	26.6667	96.1667	88.6667	112.3	100.483	2.7	10	13	65000	3500	68500	0.0510949	0.32	7.33	0.19	24.15	0.045	3423	2.39	76.1	559	204	123	534	26.3	18.2	685	1.12	0.12	812.1
8	1	sawdust	2	57.6667	71.6667	128.333	9.33333	16.3333	28.6667	17.9407	39.0185	122.63	31	131.5	95.5	193	144.25	1	7.7	23	38500	11000	49500	0.222222	0.1	7.5	0.45	24.78	0.045	3553	2.2	76.4	433	265.9	108.2	340	14.29	14	756	1.22	0.13	848
9	1	wood ash	2	43.3333	83.3333	113.333	6.33333	11.3333	14.6667	9.14815	31.4815	55.4074	27.3333	87.3333	66.3333	116.21	91.2717	2	8.5	28	42500	7500	50000	0.15	0.23	8.06	0.13	24.96	0.88	4162	2.84	1.05	893	181.9	259.2	576.8	40.8	23.5	700.7	1.05	0.14	919.8
10	1	compost	2	68	93.3333	95	9	9.3	18.7	20.4	28.9333	59.2167	23	83.5	118.5	149.59	134.045	1	9.5	15	47500	3000	50500	0.0594059	0.17	6.71	0.22	19.14	0.045	3670	2.17	103.6	430	198	86	406	23.2	15.5	786	1.11	0.14	852.2
11	1	coffee husk	2	46.6667	100	106.667	9.33333	14	15	14.5185	46.6667	53.3333	26.3333	97.3333	100.833	109.7	105.267	1.5	8.8	20	44000	3500	47500	0.0736842	0.35	6.96	0.24	27.98	0.045	3554	2.47	79.5	461	206	64.9	394	20.6	16.6	729	1.17	0.12	800.4
12	1	control	2	65	110	148.333	6.66667	12	12.6667	14.4444	44	62.6296	22	101	94.5	117.19	105.845	1.5	14.5	31	72500	11000	83500	0.131737	0.13	7.4	0.12	19.08	0.045	3561	1.83	74.3	422	422	72	397.8	16.2	14.4	801.5	1.14	0.13	876.9
13	1	Farm yard manure	3	60	78.3333	111.667	9	14	20.3333	18	36.5556	75.6852	23	128	67	161.9	114.45	3	11.4	12	57000	3500	60500	0.0578512	0.32	7.33	0.19	24.15	0.045	3412	2.38	76.6	558	207	123	536	27	18.1	679	1.13	0.12	816
14	1	sawdust	3	66.6667	81.6667	121.667	15	18.3	18.7	33.3333	49.8167	75.8389	20.3333	104.833	87.3333	191.59	139.462	2.5	10.7	19	53500	5000	58500	0.0854701	0.1	7.5	0.45	24.78	0.045	3557	2.24	77.1	434	267	108.9	341	14.05	14	742	1.21	0.14	847
15	1	wood ash	3	36.6667	110	128.333	6	16.6667	17.6667	7.33333	61.1111	75.5741	28.6667	98.6667	80.6667	196.2	138.433	2	15	30	75000	12500	87500	0.142857	0.23	8.06	0.13	24.96	1.01	4259	2.78	104	886	177	254.6	570	41.09	23.3	691.1	1.06	0.13	906.2
16	1	compost	3	78.3333	93.3333	138.333	15.7	33.3	38	40.9944	103.6	175.222	24	63.5	97.5	117.3	107.4	3	16.8	33	84000	14000	98000	0.142857	0.17	6.71	0.22	19.14	0.045	3625	2.17	104.1	427	200	85.6	405	23.08	14.9	793	1.21	0.14	853.6
17	1	coffee husk	3	51.6667	81.6667	156	12.3333	13.3333	15.6667	21.2407	36.2963	81.4667	19.6667	88.6667	74.1667	121.89	98.0283	2	14	28	70000	4500	74500	0.0604027	0.35	6.96	0.24	27.98	0.045	3573	2.47	80.5	466	213	66.1	387	21.6	16.6	728	1.17	0.12	810.9
18	1	control	3	55	78.3333	133.333	7.66667	11.6667	17	14.0556	30.463	75.5556	26	115	92.5	119.81	106.155	1.25	6.2	16	31000	5500	36500	0.150685	0.13	7.4	0.12	19.08	0.045	3560	1.87	74.5	422	422	72	403.8	16.9	14.5	802.6	1.14	0.14	878.3
19	2	coffee husk	1	87.5	107.5	120	9.5	9.5	16.5	27.7083	34.0417	66	69.5	86	145	216	180.5	4.2	7.66667	3.33333	40000	3250	43250	0.08125	0.32	7.33	0.19	24.15	0.045	3397	2.35	76.1	557	205	123	535	24.5	18.1	687	1.09	0.13	814.3
20	2	sawdust	1	65	80	110	6	8	11.5	13	21.3333	42.1667	55	95.5	66.5	176.71	121.605	1	10.3333	4	12500	5000	17500	0.4	0.1	7.5	0.45	24.78	0.045	3578	2.22	75.6	426	266.6	106.6	338	13.35	14	758	1.2	0.13	838
21	2	Wood ash	1	70	92.5	95	6	10	15	14	30.8333	47.5	115	112	130.5	202.6	166.55	1.5	9.16667	3	25500	2800	28300	0.109804	0.23	8.06	0.13	24.96	0.95	4200	2.8	1.03	883	181.5	259.1	573.7	38.7	23.3	705.7	1.05	0.13	918.6
22	2	Compost	1	97.5	110	125	8.5	6.5	13.5	27.625	23.8333	56.25	91.5	103.5	122.5	181.21	151.855	1.5	5.33333	2.33333	40500	3000	43500	0.0740741	0.17	6.71	0.22	19.14	0.045	3706	2.13	101.2	419	196	83	392	22.6	15.2	789	1.09	0.13	836.9
23	2	Farm yard manure	1	65	115	145	7	14.5	16.5	15.1667	55.5833	79.75	68	119	127.5	146.2	136.85	2.5	8.33333	3.66667	50000	6000	56000	0.12	0.35	6.96	0.24	27.98	0.045	3490	2.45	79.3	463	211	65.3	385	19.9	16.4	720	1.14	0.13	807.4
24	2	Control	1	62.5	95	127	12.5	19	16.5	26.0417	60.1667	69.85	105.5	140	146	156.2	151.1	1	4.83333	2.5	19500	2000	21500	0.102564	0.13	7.4	0.12	19.08	0.045	3507	1.84	73.5	420	420	71.2	401	16.2	14.4	787.9	1.13	0.14	870.2
25	2	coffee husk	2	85	105	125	13	13	16	36.8333	45.5	66.6667	55.5	125	117.5	112.3	114.9	2.7	6.16667	2	24500	1000	25500	0.0408163	0.32	7.33	0.19	24.15	0.045	3423	2.39	76.1	559	204	123	534	26.3	18.2	685	1.12	0.12	812.1
26	2	sawdust	2	65	102.5	100	4.5	13	13.5	9.75	44.4167	45	50.5	151	115	193	154	1	7.83333	3.5	11000	2500	13500	0.227273	0.1	7.5	0.45	24.78	0.045	3553	2.2	76.4	433	265.9	108.2	340	14.29	14	756	1.22	0.13	848
27	2	Wood ash	2	77.5	110	101.5	9	13	15.5	23.25	47.6667	52.4417	83.5	143.5	122.5	116.21	119.355	2	9.33333	4.16667	25000	3000	28000	0.12	0.23	8.06	0.13	24.96	0.88	4162	2.84	1.05	893	181.9	259.2	576.8	40.8	23.5	700.7	1.05	0.14	919.8
28	2	Compost	2	67.5	105	117.5	8.5	13.5	14	19.125	47.25	54.8333	52	112.5	147.5	149.59	148.545	1	9.5	4.13	12500	2500	15000	0.2	0.17	6.71	0.22	19.14	0.045	3670	2.17	103.6	430	198	86	406	23.2	15.5	786	1.11	0.14	852.2
29	2	Farm yard manure	2	87.5	112.5	105	8	21	15	23.3333	78.75	52.5	54	125	128.5	109.7	119.1	1.5	5.66667	4.66667	28000	4750	32750	0.169643	0.35	6.96	0.24	27.98	0.045	3554	2.47	79.5	461	206	64.9	394	20.6	16.6	729	1.17	0.12	800.4
30	2	Control	2	75	100	113.5	9.5	19	21.5	23.75	63.3333	81.3417	75	154	147.5	117.19	132.345	1.5	5.66667	4	15000	4500	19500	0.3	0.13	7.4	0.12	19.08	0.045	3561	1.83	74.3	422	422	72	397.8	16.2	14.4	801.5	1.14	0.13	876.9
31	2	coffee husk	3	75	117.5	115	7	18.5	12	17.5	72.4583	46	72.5	177.5	116.5	161.9	139.2	3	7	3.33333	43000	4000	47000	0.0930233	0.32	7.33	0.19	24.15	0.045	3412	2.38	76.6	558	207	123	536	27	18.1	679	1.13	0.12	816
32	2	sawdust	3	85	92.5	100	5.5	13.5	14	15.5833	41.625	46.6667	48	132.5	115	191.59	153.295	2.5	7	3.83333	10500	3000	13500	0.285714	0.1	7.5	0.45	24.78	0.045	3557	2.24	77.1	434	267	108.9	341	14.05	14	742	1.21	0.14	847
33	2	Wood ash	3	65	90	90	7	10.5	11	15.1667	31.5	33	51.5	121.5	103.5	196.2	149.85	2	7.33333	3	20500	4000	24500	0.195122	0.23	8.06	0.13	24.96	1.01	4259	2.78	104	886	177	254.6	570	41.09	23.3	691.1	1.06	0.13	906.2
34	2	Compost	3	52.5	95	100	5	10.5	12	8.75	33.25	40	51.5	91	125	117.3	121.15	3	10.6667	3.83333	44500	9500	54000	0.213483	0.17	6.71	0.22	19.14	0.045	3625	2.17	104.1	427	200	85.6	405	23.08	14.9	793	1.21	0.14	853.6
35	2	Farm yard manure	3	70	102.5	137.5	9	13.5	15.5	21	46.125	71.0417	58	127	112.5	121.89	117.195	2	8.5	3.66667	36000	5000	41000	0.138889	0.35	6.96	0.24	27.98	0.045	3573	2.47	80.5	466	213	66.1	387	21.6	16.6	728	1.17	0.12	810.9
36	2	Control	3	70	85	95	8.5	14.5	20.5	19.8333	41.0833	64.9167	56	145	122.5	119.81	121.155	1.25	10.3333	4.5	19500	5500	25000	0.282051	0.13	7.4	0.12	19.08	0.045	3560	1.87	74.5	422	422	72	403.8	16.9	14.5	802.6	1.14	0.14	878.3
		Key
		VL2M- vine length after two months, VL3M-vine length after three months, VL4M-vine length after four months, B2M – branch number after two months, B3M - branch number after three months, B4M - branch number after four months, L2M – leaf number after two months, L3M – leaf number after three months, L4M-leaf number after four months, Byld – yield of above-ground biomass, Pryld-yield of below-groun…
