# Supplementary material for: Effects of soil amendments on growth and biomass yield of early generation seeds of sweet potato (Ipomoea batatas (L.) Lam) grown in net tunnels
Source: PLoS One. 2023 Nov 15;18(11):e0290585. doi: 10.1371/journal.pone.0290585 (PMC10651028; doi:10.1371/journal.pone.0290585)
Supplement: S2 Table — (XLSX) [file pone.0290585.s002.xlsx]

## Sheet: weather data
					EMA
		Jan	Feb	Mar	Apr	May	Jun	Jul	Aug	Sep	Oct	Nov	Dec
2016	Tmin	11.1394	10.3597	11.958	13.0797	11.7277	10.4693	11.2577	10.3237	9.93033	10.6066	8.333	6.65226
	Tmax	22.3265	25.4531	26.94	22.1737	20.8568	20.2983	18.8907	19.1372	20.249	20.2309	20.8037	21.0152
	Rainfall	61.6	10	43.3	192.8	214.4	101.6	90.7	138.7	100.2	83.2	68.3	0
2017	Tmin	5.92484	9.98345	10.9097	11.157	11.5613	10.891	11.444	10.9153	10.7217	10.535	8.09367	5.90067
	Tmax	23.1926	24.3603	25.923	24.9617	21.6613	21.2763	19.34	19.5437	19.4647	20.5994	20.5337	21.0857
	Rainfall	51.6	12	88	73.7	231.8	58.9	125.1	66.8	165.7	133.5	0	0
